# Supplementary material for: Epigenetic ageing during the COVID-19 pandemic: global age acceleration, independent of SARS-CoV-2 infection
Source: Clin Epigenetics. 2026 May 26;18:96. doi: 10.1186/s13148-026-02089-x (PMC13202874; doi:10.1186/s13148-026-02089-x)
Supplement: Supplementary file 2 — Supplementary Material 2 [file 13148_2026_2089_MOESM2_ESM.xlsx]

## Sheet: Table S1
Table S1: Change in GrimAge and Horvath DNAm clock age acceleration from Spring 2020 to Spring 2021, using different covariates
Epigenetic Clock	Covariates used	β	SE	p-value
GrimAge	Relatedness and subject ID	1.6	0.22	3.7e-12
	~ + Sex, smoking status, technical covariates, and estimated cell-type proportions	0.99	0.25	0.0012
	~ + BMI	0.99	0.24	0.0015
	~ + SARS-CoV-2 infection status at time of sample	0.98	0.25	0.001
Horvath DNAmAge	Relatedness and subject ID	-0.72	0.37	0.05
	~ + Sex, smoking status, technical covariates, and estimated cell-type proportions	-1.32	0.42	0.0017
	~ + BMI	-1.24	0.41	0.0027
	~ + SARS-CoV-2 infection status at time of sample	-1.37	0.43	0.0017

## Sheet: Table S2
Table S2: Effects of SARS-CoV-2 infection on epigenetic ageing, after adjusting for BMI and vaccination status (where applicable).
Comparison	Additional Covariate(s)	Beta	p-value
Infection prior to Spring 2020 vs no infection in Spring 2020 (A1 vs (B1 + C1))	BMI	0.54	0.13
Infection between Spring 2020 and Spring 2021, compared with no infection in Spring 2021 (B2 vs C2)	BMI	-0.02	0.96
Recent infection compared with no infection, including data from both Spring 2020 and Spring 2021 ((A1 + B2) vs (B1 + C1 + C2))	BMI	0.23	0.36
Infection between Spring 2020 and Spring 2021, compared with no infection in Spring 2021 (B2 vs C2)	BMI + Vaccination Status	0.01	0.93

## Sheet: Table S3
Table S3: Changes in cell-type composition from Spring 2020 to Spring 2021, adjusted for study number and relatedness.
Cell Type	Beta	SE	p-value	Sample subgroup	FDR-adjusted p-value
CD8T	-0.00737	0.00273	0.0074	All	0.0254
CD4T	-0.00121	0.00269	0.653	All	0.746
NK	-0.0093	0.00206	1.28e-05	All	0.000153
Bcell	-4.92e-05	0.00141	0.972	All	0.972
Mono	-0.00798	0.00163	2.14e-06	All	5.13e-05
Neu	0.0253	0.00655	0.000159	All	0.00127
CD8T	-0.00863	0.00476	0.0719	A only	0.115
CD4T	0.00516	0.00442	0.242	A only	0.341
NK	-0.0128	0.00329	0.000267	A only	0.0016
Bcell	0.00081	0.00268	0.76	A only	0.829
Mono	-0.0111	0.00295	0.000353	A only	0.00169
Neu	0.0238	0.0111	0.0351	A only	0.0704
CD8T	-0.0153	0.00667	0.0255	B only	0.0674
CD4T	-0.00867	0.00678	0.199	B only	0.299
NK	-0.0102	0.00524	0.055	B only	0.102
Bcell	-0.00198	0.00314	0.523	B only	0.628
Mono	-0.0076	0.00353	0.0352	B only	0.0704
Neu	0.0453	0.0159	0.00658	B only	0.0254
CD8T	-0.00219	0.00345	0.523	C only	0.628
CD4T	-0.00248	0.00368	0.498	C only	0.628
NK	-0.00598	0.00269	0.0281	C only	0.0674
Bcell	0.000263	0.0018	0.883	C only	0.921
Mono	-0.00561	0.00229	0.0159	C only	0.0477
Neu	0.0161	0.00883	0.0702	C only	0.115

## Sheet: Table S4
Table S4: Change in GrimAge clock age acceleration from Spring 2020 to Spring 2021, adjusting for relatedness; technical covariates; and one of four cell-type proportions (per sensitivity analysis).
Cell-type proportion included as covariate	β	SE	p-value
CD8	1.29579	0.216278	6.62571e-06
NK	1.11398	0.235549	0.000200281
Neu	1.03867	0.225364	0.000384941
Mono	1.40206	0.23892	6.7297e-06

## Sheet: Table S5
Table S5: Changes in cell-type composition from in the pre-pandemic Nurses Health Study II cohort over a 1-year period.
Cell Type	Beta	SE	p-value
CD8T	-0.000815595	0.00383466	0.842554
CD4T	-0.00666768	0.0111852	0.562568
NK	0.000392063	0.00330687	0.91315
Bcell	0.00204365	0.00209265	0.333884
Mono	0.00302391	0.00345195	0.387778
Neu	0.00423802	0.0128342	0.75418

## Sheet: Table S6
Table S6: CpG significant in EWAS of recent SARS-CoV-2 infection using profiles from Spring 2021 only
CpG	Estimate	SE	P	bonferroni	CHR	MAPINFO	Relation_to_UCSC_CpG_Island	UCSC_RefGene_Name	UCSC_RefGene_Accession	UCSC_RefGene_Group
cg00596508	-0.782459	0.123549	2.40151e-10	0.000181343	12	41086800	Island	CNTN1;CNTN1	NM_175038;NM_001843	5'UTR;5'UTR
cg27495903	0.667164	0.09544	2.74097e-12	2.06976e-06	10	21463009	Island	NEBL;NEBL	NM_213569;NM_213569	5'UTR;1stExon
cg16299262	0.734923	0.127122	7.41538e-09	0.0055995	16	47007021	Island	DNAJA2	NM_005880	Body
cg17560523	-0.91651	0.166166	3.47552e-08	0.0262443	8	141559710	S_Shore	EIF2C2;EIF2C2	NM_012154;NM_001164623	Body;Body
cg02171093	-0.582209	0.0996464	5.13449e-09	0.00387716	14	96152529		TCL1B;TCL1B	NM_199206;NM_004918	TSS1500;TSS1500
cg11457267	0.494823	0.0825167	2.01441e-09	0.00152112	1	11994251	N_Shore	PLOD1	NM_000302	TSS1500
cg15278888	0.649716	0.113003	8.94912e-09	0.00675766	6	6606132		LOC285780;LY86	NR_026970;NM_004271	Body;Body
cg14665406	-0.512431	0.0873541	4.46058e-09	0.00336827	6	5112830		LOC100129461;LYRM4;LYRM4;LYRM4;LYRM4	NR_126015;NM_001164841;NR_104418;NR_104417;NM_020408	Body;3'UTR;Body;Body;Body
cg19782075	1.07404	0.157754	9.87588e-12	7.45747e-06	12	50237049	S_Shore	BCDIN3D	NM_181708	TSS200
cg04964838	0.698444	0.120498	6.77909e-09	0.00511902	17	7477058	Island	EIF4A1;EIF4A1;SNORA48;SENP3-EIF4A1	NM_001204510;NM_001416;NR_002918;NR_037926	Body;Body;TSS1500;Body
cg23875854	0.781858	0.11428	7.83171e-12	5.91388e-06	10	6531368		PRKCQ	NM_006257	Body
cg12550767	-0.540133	0.0864129	4.08873e-10	0.000308748	1	87213417		SH3GLB1	NM_016009	3'UTR
cg03946645	-0.71149	0.110469	1.18979e-10	8.98434e-05	9	22174155
cg26319363	-0.677513	0.0893997	3.49644e-14	2.64023e-08	4	753903	S_Shore	PCGF3	NM_006315	Body
cg13390503	-0.625198	0.0998499	3.81588e-10	0.000288145	6	43702704
cg26416566	-0.257148	0.0404618	2.07982e-10	0.000157051	14	62204928		HIF1A;HIF1A;HIF1A	NM_181054;NM_001530;NM_001243084	Body;Body;Body
cg25412377	-0.649376	0.111908	6.52318e-09	0.00492578	7	95320969
cg15418246	-0.357287	0.0620383	8.45503e-09	0.00638456	1	161168858	N_Shelf	NDUFS2;ADAMTS4	NM_004550;NM_005099	TSS1500;TSS200
cg02608928	-0.735583	0.091355	8.15024e-16	6.15441e-10	14	76032914
cg20444218	0.935092	0.157379	2.82147e-09	0.00213055	11	73024037	S_Shelf	ARHGEF17	NM_014786	Body
cg27554293	-0.797184	0.140806	1.50005e-08	0.0113272	12	69357992		CPM	NM_001874	TSS1500
cg19874327	-0.52967	0.052972	1.53876e-23	1.16195e-17	4	70467347		UGT2A2;UGT2A2;UGT2A1;UGT2A1;UGT2A1;UGT2A1	NM_001105677;NM_001301233;NM_001301239;NM_006798;NM_001252274;NM_001252275	Body;Body;Body;Body;Body;Body
cg01705981	-0.569413	0.10458	5.18687e-08	0.0391671	20	24097440
cg07854182	-0.867037	0.116587	1.03133e-13	7.78775e-08	21	47460364	S_Shelf
cg03512250	-0.755142	0.113252	2.59631e-11	1.96053e-05	2	218558933		DIRC3	NR_026597	Body
cg01376253	-0.672875	0.0972805	4.61797e-12	3.48712e-06	20	52688349		BCAS1	NM_003657	TSS1500
cg18454602	-0.805591	0.116789	5.27976e-12	3.98686e-06	19	46889889		PPP5C;PPP5C	NM_001204284;NM_006247	Body;Body
cg07374121	-0.64739	0.104237	5.2738e-10	0.000398235	1	9711632	N_Shore	PIK3CD	NM_005026	TSS200
cg21554552	-0.760573	0.120828	3.08023e-10	0.000232595	3	50378425	Island	RASSF1;RASSF1	NM_007182;NM_170714	TSS200;TSS200
cg20588859	0.802216	0.099665	8.33885e-16	6.29683e-10	11	65321429	Island	LTBP3;LTBP3;LTBP3	NM_001164266;NM_021070;NM_001130144	Body;Body;Body
cg19432198	-0.720545	0.112573	1.54671e-10	0.000116795	2	178993596		RBM45	NM_152945	3'UTR
cg23927469	-0.63583	0.104889	1.34518e-09	0.00101578	4	6909853	N_Shore	TBC1D14	NM_001113361	TSS1500
cg03454312	0.61951	0.105195	3.88221e-09	0.00293153	17	71551843		SDK2	NM_001144952	Body
cg13891330	-0.678148	0.112421	1.61722e-09	0.00122119	19	38747842	S_Shore	PPP1R14A;PPP1R14A	NM_033256;NM_001243947	TSS1500;TSS1500
cg04980478	0.515482	0.0876183	4.02244e-09	0.00303743	16	87585801	S_Shore
cg04916307	-0.861944	0.122777	2.21269e-12	1.67084e-06	5	113910670		LOC101927078	NR_130785	Body

## Sheet: Table S7
Table S7: CpG significant in EWAS of distant vs recent SARS-CoV-2 infection using only longitudinal samples from individuals who were infected prior to Spring 2020.
CpG	Estimate	SE	P	bonferroni	CHR	MAPINFO	Relation_to_UCSC_CpG_Island	UCSC_RefGene_Name	UCSC_RefGene_Accession	UCSC_RefGene_Group
cg02821988	-1.20801	0.218697	3.32022e-08	0.0251054	1	6645324		ZBTB48;ZBTB48;ZBTB48	NM_005341;NM_001278648;NM_001278647	Body;Body;Body
cg21966729	-1.26217	0.225005	2.02903e-08	0.0153422	20	31174166	S_Shore	NOL4L;LOC149950	NM_001256798;NR_034152	TSS1500;TSS1500
cg14215390	-1.31825	0.23368	1.68818e-08	0.0127649	20	34359568	N_Shore	PHF20	NM_016436	TSS1500
cg16289349	-1.10027	0.201995	5.12259e-08	0.0387337	3	46784830		PRSS45	NM_199183	Body
cg15192374	-1.00656	0.178196	1.61765e-08	0.0122316	1	9776629	S_Shore	PIK3CD	NM_005026	Body
cg03615565	-1.1643	0.208595	2.38313e-08	0.0180197	16	67572595	Island	FAM65A	NM_024519	Body
cg21210537	-1.27723	0.209489	1.08173e-09	0.000817933	19	46522185	N_Shelf	MIR769	NR_030412	TSS200
cg26772386	-0.757557	0.139652	5.80834e-08	0.043919	21	44110482	S_Shelf	PDE9A;PDE9A;PDE9A;PDE9A;PDE9A;PDE9A;PDE9A;PDE9A;PDE9A;PDE9A;PDE9A;PDE9A;PDE9A;PDE9A;PDE9A;PDE9A;PDE9A;PDE9A;PDE9A;PDE9A	NM_001001582;NM_001001568;NM_001001573;NM_001001567;NM_001001578;NM_002606;NM_001001580;NM_001001579;NM_001001581;NM_001001571;NM_001001584;NM_001001576;NM_001001585;NM_001001574;NM_001001572;NM_001001569;NM_001001570;NM_001001577;NM_001001583;NM_001001575	Body;Body;5'UTR;Body;Body;Body;5'UTR;5'UTR;Body;Body;5'UTR;5'UTR;5'UTR;Body;5'UTR;Body;Body;Body;Body;Body
cg19071731	-1.42683	0.246298	6.91022e-09	0.00522507	17	7245332		ACAP1	NM_014716	Body
cg03250743	-1.283	0.228266	1.90271e-08	0.0143871	3	48659367		TMEM89	NM_001008269	TSS200
cg26825912	-1.17621	0.206407	1.20855e-08	0.00913831	2	91769778

## Sheet: Table S8
Table S8: CpG significant in EWAS of distant vs recent SARS-CoV-2 infection using cross-sectional samples from Spring 2021 only.
CpG	Estimate	SE	P	bonferroni	CHR	MAPINFO	Relation_to_UCSC_CpG_Island	UCSC_RefGene_Name	UCSC_RefGene_Accession	UCSC_RefGene_Group
cg02562419	0.548408	0.0987967	2.8425e-08	0.0214722	6	159049626		TMEM181	NM_020823	Body
cg15243856	0.706039	0.110748	1.82707e-10	0.000138017	20	43935462	Island	MATN4;MATN4;RBPJL;MATN4	NM_003833;NM_030592;NM_014276;NM_030590	5'UTR;5'UTR;TSS200;5'UTR
cg16037021	1.14006	0.209193	5.04171e-08	0.0380851	12	107168324	Island	RIC8B	NM_018157	TSS200
cg07657950	-0.940957	0.137599	8.00841e-12	6.04955e-06	9	140261234	N_Shore	EXD3;EXD3;EXD3	NR_104598;NM_001286823;NM_017820	Body;Body;Body
cg03402351	0.427174	0.0790186	6.44528e-08	0.0486877	16	11759492	N_Shelf
cg19229209	-0.593979	0.10835	4.2041e-08	0.0317577	3	99440401		COL8A1;COL8A1;MIR548G	NM_001850;NM_020351;NR_031662	5'UTR;5'UTR;Body
cg09181159	0.71086	0.128799	3.40642e-08	0.0257321	18	71928473		CYB5A;CYB5A;CYB5A	NM_001190807;NM_148923;NM_001914	Body;Body;Body
cg09708066	-1.00269	0.140701	1.03021e-12	7.78222e-07	7	87044236		ABCB4;ABCB4;ABCB4	NM_018850;NM_000443;NM_018849	Body;Body;Body
cg08587424	0.730509	0.133327	4.27545e-08	0.0322968	X	48562767		SUV39H1;SUV39H1	NM_001282166;NM_003173	Body;Body
cg23213217	0.96465	0.158293	1.10058e-09	0.000831376	1	224370155	N_Shore	DEGS1;DEGS1	NM_144780;NM_003676	TSS1500;TSS1500
cg22903543	0.492622	0.088406	2.51451e-08	0.0189946	1	203059772
cg10933774	0.726252	0.109559	3.38243e-11	2.55509e-05	11	72505386	S_Shore	STARD10	NM_006645	TSS1500
cg00683245	-0.829859	0.138946	2.33617e-09	0.00176474	11	36814959
cg10270798	1.06901	0.186197	9.39466e-09	0.00709673	10	14598238		FAM107B;FAM107B;FAM107B;FAM107B;FAM107B;FAM107B;FAM107B;FAM107B;FAM107B;FAM107B	NM_001282701;NM_001282698;NM_001282702;NM_001282699;NM_001282703;NM_001282700;NM_001282697;NM_001282696;NM_031453;NM_001282695	5'UTR;5'UTR;5'UTR;5'UTR;5'UTR;5'UTR;5'UTR;5'UTR;Body;5'UTR
cg11848244	-0.868183	0.133048	6.78415e-11	5.12475e-05	4	27058499
cg25124907	0.678473	0.113792	2.48587e-09	0.00187783	17	4626253
cg10918552	-0.791974	0.103694	2.21275e-14	1.67151e-08	16	1276753		TPSG1	NM_012467	TSS1500
cg13548810	0.819032	0.150947	5.76401e-08	0.0435413	1	55349365	N_Shelf	DHCR24	NM_014762	Body
cg25369795	-0.812671	0.132172	7.81694e-10	0.000590492	2	121200889	S_Shore
cg08547617	0.741398	0.133728	2.9551e-08	0.0223228	5	1335279	Island	CLPTM1L	NM_030782	Body
cg03470187	0.627508	0.113217	2.9812e-08	0.02252	1	227092277
cg05194233	0.998829	0.12169	2.24988e-16	1.69956e-10	5	127873613	Island	FBN2;FBN2	NM_001999;NM_001999	1stExon;5'UTR
cg07663893	-0.618469	0.113677	5.3105e-08	0.0401155	4	122121190		TNIP3;TNIP3	NM_001128843;NM_001244764	Body;Body
cg21892407	-0.624056	0.103238	1.49581e-09	0.00112994	2	166006239		SCN3A;SCN3A;SCN3A	NM_001081677;NM_001081676;NM_006922	Body;Body;Body
